# Supplementary material for: Time-Dependent DNA Origami Denaturation by Guanidinium Chloride, Guanidinium Sulfate, and Guanidinium Thiocyanate
Source: Int J Mol Sci. 2022 Aug 1;23(15):8547. doi: 10.3390/ijms23158547 (PMC9368935; doi:10.3390/ijms23158547)
Supplement: Supplementary file 1 [file ijms-23-08547-s001.zip]

Archive with 1 entries (1 files):
- ijms-1816980-supplementary.pdf
